# Supplementary material for: Patient and Public Involvement in Paediatric Pragmatic Randomized Controlled Trials: A Mixed Methods Study
Source: Children (Basel). 2025 Dec 2;12(12):1638. doi: 10.3390/children12121638 (PMC12731746; doi:10.3390/children12121638)
Supplement: Supplementary file 1 [file children-12-01638-s001.zip]

Archive with 2 entries (2 files):
- Supplementary Material S1.pdf
- Supplementary Material S2-S5.pdf
